# Supplementary material for: Widespread ectopic expression of olfactory receptor genes
Source: BMC Genomics. 2006 May 22;7:121. doi: 10.1186/1471-2164-7-121 (PMC1508154; doi:10.1186/1471-2164-7-121)
Supplement: Additional File 1 — A list of the ORs found to be expressed is provided in Additional file 1 [file 1471-2164-7-121-S1.xls]

## Sheet: Human
Human OR genes expressed in GeneAtlas2			in ESTs and mRNAs		in GeneNote
OR10A4			OR10A3		OR1E1
OR10A5			OR10A4		OR1K1
OR10A7			OR10A5		OR2A4
OR10AA1P			OR10A6		OR2B6
OR10AB1P			OR10AB1P		OR2F2
OR10AD1			OR10AD1		OR2H1
OR10AG1			OR10C1		OR2H3
OR10C1			OR10D1P		OR2I1P
OR10G1P			OR10D3		OR2J2
OR10G2			OR10H2		OR51E1
OR10G7			OR10J6P		OR51E2
OR10H1			OR10R2Q		OR52K3P
OR10H3			OR10R3P		OR5I1
OR10J1			OR10V2P		OR7C1
OR10J2P			OR10W1Q		OR7E24P
OR10J3			OR11A1		OR7E14P
OR10J6P			OR11J1P		OR10H3
OR10K2			OR11J5P
OR10Q2P			OR11K1P
OR10R2			OR11K2P
OR10V1			OR12D1P
OR10W1			OR12D2
OR10Z1			OR12D3
OR11G2			OR13C4
OR11H6			OR13E1P
OR11H7P			OR13J1
OR11N1P			OR1C1
OR12D2			OR1E1
OR12D3			OR1F1
OR13C3			OR1F2P
OR13C4			OR1G1
OR13C6P			OR1J2
OR13C7P			OR1J4
OR13C8			OR1K1
OR13D1			OR1Q1
OR13E1P			OR1R1P
OR13F1			OR1X1P
OR13J1			OR1X5P
OR1B1			OR2A1
OR1C1			OR2A15P
OR1D2			OR2A20P
OR1E3P			OR2A4
OR1F1			OR2A41
OR1F12			OR2A7
OR1I1			OR2A9P
OR1J1			OR2AT2P
OR1J2			OR2B11
OR1J4			OR2B2Q
OR1L1			OR2B3
OR1L3			OR2C1
OR1L4			OR2C3
OR1L8			OR2D3
OR1N1			OR2F1
OR1N2			OR2H1
OR1Q1			OR2H2
OR1S1			OR2I1P
OR2A3P			OR2J2
OR2AE1			OR2J3				0.617503
OR2AG1			OR2J4P
OR2AH1P			OR2K2
OR2AM1P			OR2L13
OR2AP1			OR2L1P
OR2AT1P			OR2L2
OR2AT2P			OR2M1P
OR2AT4			OR2M4
OR2B2			OR2M5
OR2B3			OR2Pn
OR2B6			OR2S1P
OR2B7P			OR2T29
OR2C1			OR2T3
OR2D2			OR2T4Q
OR2D3			OR2T5
OR2F2			OR2T8
OR2G3			OR2U1P
OR2H1			OR2W1
OR2H2			OR2W2P
OR2K2			OR2W3
OR2M3			OR2W5
OR2M4			OR3A2
OR2M7			OR3A3
OR2N1P			OR3A4
OR2S2			OR4A10P
OR2T1			OR4C13
OR2T10			OR4C1P
OR2T11			OR4C6
OR2T4			OR4D1
OR2T6			OR4D2
OR2U1P			OR4F16
OR2W1			OR4F21
OR2W6P			OR4F29
OR3A2			OR4F3
OR3A3			OR4G1P
OR4A4P			OR4G2P
OR4A5			OR4G3P
OR4B1			OR4G4P
OR4C11			OR4G6P
OR4C5			OR4M2
OR4D1			OR4N1P
OR4D2			OR4N2
OR4D9			OR4N3P
OR4E2			OR4N4
OR4F6			OR4P1P
OR4H12P			OR4Q1P
OR4K14			OR51B5
OR4K17			OR51E1
OR4N1P			OR51E2
OR4N3P			OR51J1
OR4Q3			OR51Q1
OR4R2P			OR52B1P
OR4S2			OR52B3P
OR4X1			OR52B4
OR4X2			OR52B5P
OR51A7			OR52B6
OR51C1P			OR52E7P
OR51D1			OR52K3P
OR51F2			OR52P2P
OR51G1			OR52U1P
OR51G2			OR56B1
OR51I2			OR56B4
OR51L1			OR5AH1P
OR51T1			OR5AK4P
OR51V1			OR5AP2
OR52A5			OR5AX1
OR52B1P			OR5BA1P
OR52B2			OR5BU1
OR52B3P			OR5E1P
OR52B4			OR5H1
OR52D1			OR5H3P
OR52E1P			OR5H5P
OR52E8			OR5H7P
OR52H1			OR5H8P
OR52J3			OR5J2
OR52K1			OR5K1
OR52K2			OR5K2
OR52M1			OR5L2
OR52N2			OR5P1P
OR52N5			OR5P2
OR56A3			OR5P3
OR56A5			OR5P4P
OR56B2P			OR5V1
OR56B3P			OR6B2
OR5A1			OR6C68
OR5A2			OR6C9
OR5AK3P			OR6E1P
OR5AN1			OR6F1
OR5AN2P			OR6J1P
OR5AP2			OR6L2P
OR5AQ1P			OR6W1P
OR5AR1			OR7A17
OR5AS1			OR7A5
OR5AU1			OR7C1
OR5AV1P			OR7D2
OR5AX1			OR7D4
OR5AY1			OR7E101P
OR5B12			OR7E104P
OR5B17			OR7E106P
OR5B21			OR7E109P
OR5BC1P			OR7E110P
OR5BF1			OR7E11P
OR5C1			OR7E125P
OR5E1P			OR7E126P
OR5F1			OR7E128P
OR5H2			OR7E12P
OR5H6			OR7E13P
OR5I1			OR7E14P
OR5J1P			OR7E154P
OR5J2			OR7E156P
OR5M11			OR7E158P
OR5P2			OR7E15P
OR5P3			OR7E161P
OR5R1			OR7E16P
OR5T2			OR7E18P
OR5U1			OR7E19P
OR5V1			OR7E1P
OR5W2			OR7E21P
OR6B2			OR7E22P
OR6F1			OR7E24Q
OR6J1			OR7E26P
OR6K4P			OR7E28P
OR6K6			OR7E29P
OR6P1			OR7E2P
OR6Q1			OR7E31P
OR6S1			OR7E35P
OR6V1			OR7E36P
OR6W1P			OR7E37P
OR7A17			OR7E38P
OR7A3P			OR7E46P
OR7C1			OR7E47P
OR7D1P			OR7E53P
OR7D2			OR7E59P
OR7E14P			OR7E5P
OR7G2			OR7E62P
OR7G3			OR7E66P
OR8B4			OR7E7P
OR8B8			OR7E83P
OR8D2			OR7E84P
OR8D4			OR7E85P
OR8J3			OR7E86P
OR8K5			OR7E91P
OR8S1			OR7E94P
OR9A4			OR7E97P
OR9G4			OR8A1
OR9H1P			OR8B2
OR9I1			OR8B3
OR9K1P			OR8B8
OR9K2			OR8D1
			OR8D2
			OR8D4
			OR8G1P
			OR8G2P
			OR8G3P
			OR8J1
			OR8R1P
			OR8T1P
			OR9A1P
			OR9A2
			OR9A3P
			OR9G1
			OR9G2P
			OR9H1P
			OR9N1P

## Sheet: Mouse
Mouse OR genes expressed in GeneAtlas2	Mouse ORs in ESTs and mRNAs		Mouse ORs found in Young et al *
MOR1-2	ClrOR1002(MOR119-4)		MOR215-1
MOR101-2	ClrOR101(MOR274-1)		MOR202-7
MOR103-1	ClrOR103(MOR135-1)		MOR202-34
MOR103-4	ClrOR1035		MOR202-1
MOR103-5	ClrOR1036		MOR202-6
MOR105-1	ClrOR104(MOR135-2)		MOR202-20
MOR105-2	ClrOR1040(MOR110-8)		MOR202-24
MOR106-1	ClrOR1047(MOR245-18)		MOR202-35
MOR108-1	ClrOR1054		MOR202-12
MOR109-1	ClrOR1056(MOR187-4)		GA_x6K02T2RE5P-3803583-3804527
MOR110-1	ClrOR1063		MOR202-18
MOR111-3	ClrOR1075(MOR267-13)		MOR212-1
MOR111-5	ClrOR1080		GA_x6K02T2RE5P-4160554-4159619
MOR114-1	ClrOR1089		MOR212-3
MOR114-4	ClrOR1090		MOR212-2
MOR117-1	ClrOR1102(MOR36-1)		MOR267-4
MOR118-1	ClrOR1103(MOR42-2)		MOR208-3
MOR119-1	ClrOR1106(MOR286-1)		MOR103-12
MOR12-5	ClrOR1109(MOR103-15)		MOR103-3
MOR120-2	ClrOR1114(MOR176-3)		MOR129-2
MOR126-1	ClrOR1118(MOR135-26)		MOR256-23
MOR127-1	ClrOR1119(MOR135-27)		MOR276-2
MOR127-4	ClrOR1125(MOR232-9)		MOR256-10
MOR128-2	ClrOR1127(MOR266-10)		MOR256-11
MOR129-1	ClrOR1129(MOR204-32)		MOR256-13
MOR13-1	ClrOR1136		MOR139-5P
MOR13-2	ClrOR114(MOR187-2)		MOR103-7
MOR13-3	ClrOR1141(MOR130-1)		MOR103-8
MOR13-4	ClrOR1142(MOR276-2)		MOR222-3
MOR130-2	ClrOR1144(MOR140-1)		MOR259-6
MOR135-1	ClrOR1150(MOR259-9)		MOR258-3
MOR135-18	ClrOR1152(MOR42-3)		MOR203-5P
MOR135-2	ClrOR1156(MOR171-43)		MOR175-2
MOR135-9	ClrOR1158(MOR13-6)		MOR213-1
MOR136-1	ClrOR1160(MOR249-2)		MOR213-6
MOR136-2	ClrOR117(MOR185-4)		MOR213-2
MOR136-4	ClrOR1181(MOR278-2)		MOR201-2
MOR136-5	ClrOR1182(MOR258-5)		MOR196-5P
MOR136-6	ClrOR1212(MOR261-9)		MOR198-4
MOR139-2	ClrOR1214(MOR261-11)		MOR199-2
MOR14-9	ClrOR1224(MOR218-11P)		MOR188-2
MOR143-1	ClrOR123(MOR135-9)		MOR186-2
MOR144-1	ClrOR1231(MOR224-10)		GA_x6K02T2Q125-47844843-47843896
MOR145-1	ClrOR124(MOR135-10)		MOR190-3P
MOR145-4	ClrOR1242(MOR110-11P)		GA_x6K02T2Q125-47972076-47971159
MOR145-5	ClrOR1248(MOR204-37)		MOR192-2
MOR146-1	ClrOR1254(MOR267-15)		MOR179-2
MOR149-3	ClrOR1261(MOR256-50)		MOR188-5
MOR152-1	ClrOR1266		MOR193-1
MOR152-2	ClrOR1275(MOR124-1)		MOR206-2
MOR152-3	ClrOR1288(MOR286-3P)		MOR206-1
MOR154-1	ClrOR1293		MOR206-4
MOR157-1	ClrOR13(MOR14-1)		MOR181-2
MOR158-1	ClrOR130(MOR184-4)		MOR264-20
MOR159-3	ClrOR144(MOR227-1)		MOR264-4
MOR16-1	ClrOR147(MOR232-1)		MOR177-4
MOR160-4	ClrOR15(MOR8-2)		MOR177-2
MOR160-5	ClrOR153(MOR232-5)		MOR177-8
MOR161-3	ClrOR154(MOR227-4)		MOR177-6
MOR162-1	ClrOR159(MOR231-3)		MOR177-14
MOR163-1	ClrOR165(MOR253-1)		MOR174-8
MOR165-3	ClrOR166(MOR253-2)		MOR174-17P
MOR165-4	ClrOR169(MOR253-5)		MOR174-19
MOR165-8	ClrOR173(MOR251-2)		MOR225-9P
MOR167-3	ClrOR174(MOR253-6)		MOR232-7
MOR168-1	ClrOR176(MOR251-3)		MOR225-4
MOR17-2	ClrOR183(MOR136-6)		MOR230-7
MOR170-1	ClrOR184(MOR136-7)		MOR233-13
MOR170-2	ClrOR190(MOR127-4)		MOR233-4
MOR170-3	ClrOR193(MOR266-2)		MOR233-6
MOR171-1	ClrOR205(MOR204-3)		MOR233-5
MOR172-6	ClrOR206(MOR135-11)		MOR233-3
MOR174-1	ClrOR207(MOR135-12)		MOR235-2
MOR174-4	ClrOR208(MOR135-13)		MOR231-3
MOR174-5	ClrOR209(MOR262-1)		MOR231-14
MOR174-9	ClrOR213(MOR103-6)		MOR227-1
MOR177-1	ClrOR218(MOR129-1)		MOR227-2
MOR179-1	ClrOR219(MOR129-2)		MOR227-5
MOR179-3	ClrOR220(MOR129-3)		MOR248-1
MOR181-2	ClrOR231(MOR233-7)		MOR248-14P
MOR182-1	ClrOR245(MOR248-8)		MOR248-17P
MOR182-4	ClrOR247(MOR171-3)		MOR248-3
MOR182-5	ClrOR249(MOR161-2)		MOR132-1
MOR183-8	ClrOR253(MOR281-1)		MOR149-1
MOR184-5	ClrOR255(MOR276-1)		MOR149-2
MOR185-5	ClrOR26(MOR20-1)		MOR141-2
MOR186-1	ClrOR260(MOR170-3)		MOR145-2
MOR186-2	ClrOR261(MOR170-4)		MOR171-3
MOR187-3	ClrOR274(MOR262-2)		MOR161-4
MOR188-2	ClrOR275(MOR262-3)		MOR162-7
MOR188-5	ClrOR282(MOR262-4)		MOR162-5
MOR19-1	ClrOR283(MOR262-5)		MOR162-8
MOR19-2	ClrOR294(MOR31-10)		MOR165-5
MOR194-1	ClrOR295(MOR42-1)		MOR165-1
MOR196-3	ClrOR3(MOR1-3)		MOR165-9P
MOR20-1	ClrOR305(MOR171-5)		MOR165-7
MOR202-2	ClrOR307(MOR224-2)		MOR168-1
MOR202-3	ClrOR310(MOR144-1)		MOR161-3
MOR202-8	ClrOR319(MOR174-4)		GA_x6K02T2PVTD-32543982-32544908
MOR203-1	ClrOR320(MOR164-2)		MOR224-6
MOR203-2	ClrOR321(MOR171-8)		MOR171-25
MOR206-2	ClrOR322(MOR34-7)		MOR171-12
MOR206-3	ClrOR327(MOR239-1)		MOR224-12
MOR206-4	ClrOR33(MOR18-1)		MOR224-5
MOR209-1	ClrOR341(MOR110-1)		MOR171-28
MOR210-5	ClrOR349(MOR165-6)		MOR115-2
MOR212-1	ClrOR352(MOR168-1)		MOR111-2
MOR213-4	ClrOR353(MOR171-9)		GA_x6K02T2PULF-10947193-10948131
MOR213-6	ClrOR356(MOR260-1)		MOR114-9
MOR217-1	ClrOR378(MOR119-1)		MOR114-6
MOR218-1	ClrOR387(MOR40-3)		MOR110-3
MOR218-8	ClrOR389(MOR40-4)		MOR117-1
MOR218-9	ClrOR391(MOR171-11)		MOR108-4
MOR22-2	ClrOR394(MOR204-7)		MOR110-1
MOR220-1	ClrOR404(MOR204-14)		MOR110-2
MOR223-3	ClrOR421(MOR123-1)		MOR116-1
MOR223-8	ClrOR422(MOR123-2)		MOR210-1
MOR224-2	ClrOR423(MOR267-6)		MOR210-2
MOR224-3	ClrOR424(MOR267-7)		MOR256-21
MOR224-4	ClrOR435(MOR202-3)		MOR156-2
MOR224-9	ClrOR446(MOR202-14)		MOR250-3
MOR225-2	ClrOR449(MOR202-17)		MOR256-9
MOR225-3	ClrOR45(MOR9-2)		MOR263-9
MOR227-1	ClrOR453(MOR214-4)		MOR256-6
MOR227-2	ClrOR456(MOR215-3)		MOR246-3
MOR227-5	ClrOR46(MOR19-2)		MOR246-4
MOR228-2	ClrOR465(MOR210-4)		MOR243-1
MOR230-1	ClrOR474(MOR241-1)		MOR106-1
MOR230-4	ClrOR482(MOR177-5)		MOR31-7
MOR231-1	ClrOR487(MOR261-6)		MOR34-6
MOR231-2	ClrOR489(MOR174-6)		MOR283-9
MOR231-8	ClrOR49(MOR13-2)		MOR260-4
MOR232-3	ClrOR496(MOR174-9)		MOR103-16
MOR233-1	ClrOR498(MOR177-6)		MOR204-4
MOR233-2	ClrOR505(MOR202-19)		MOR204-1
MOR233-4	ClrOR51(MOR18-2)		MOR204-13
MOR233-6	ClrOR525(MOR104-3)		MOR204-14
MOR237-1	ClrOR534(MOR132-1)		MOR204-16
MOR237-2	ClrOR54(MOR11-2)		MOR204-37
MOR238-2	ClrOR540(MOR283-4)		MOR204-6
MOR24-2	ClrOR544(MOR283-7)		MOR195-1
MOR241-3	ClrOR545(MOR262-10)		MOR253-10P
MOR244-1	ClrOR557(MOR185-6)		MOR253-2
MOR244-2	ClrOR562(MOR199-2)		MOR240-2
MOR245-2	ClrOR576(MOR152-3)		MOR261-10
MOR246-5	ClrOR577(MOR145-1)		MOR261-11
MOR246-6	ClrOR599(MOR256-12)		MOR261-4
MOR248-4	ClrOR601(MOR282-1)		MOR261-3
MOR248-6	ClrOR602(MOR278-1)		MOR261-12
MOR25-1	ClrOR612(MOR146-2)		MOR257-3
MOR251-3	ClrOR619(MOR256-17)		MOR135-15
MOR253-1	ClrOR620(MOR252-1)		MOR135-4
MOR253-3	ClrOR622(MOR104-4)		MOR135-17
MOR253-7	ClrOR623(MOR126-1)		MOR135-22
MOR253-8	ClrOR630(MOR156-4)		MOR125-1
MOR255-2	ClrOR631(MOR122-1)		MOR255-3
MOR255-3	ClrOR632(MOR224-3)		MOR141-3
MOR256-1	ClrOR635(MOR224-4)		GA_x6K02T2NLDC-33036285-33036731
MOR256-31	ClrOR636(MOR224-5)		MOR136-7
MOR256-4	ClrOR640(MOR285-2)		MOR136-8
MOR256-8	ClrOR645(MOR204-20)		GA_x6K02T2NLDC-33697309-33696317
MOR257-2	ClrOR646(MOR241-3)		MOR159-1
MOR258-1	ClrOR65(MOR283-1)		MOR159-3
MOR258-5	ClrOR650(MOR208-3)		MOR138-1
MOR258-6	ClrOR651(MOR122-2)		MOR178-1
MOR260-1	ClrOR654(MOR182-5)		MOR275-2
MOR260-2	ClrOR657(MOR118-1)		MOR284-1P
MOR260-4	ClrOR664(MOR256-21)		MOR220-1
MOR261-1	ClrOR670(MOR256-24)		MOR220-3
MOR262-1	ClrOR677(MOR225-5)		GA_x6K02T2NHDJ-9695951-9695766
MOR262-11	ClrOR689(MOR283-9)		MOR104-1
MOR262-4	ClrOR696(MOR257-3)		GA_x6K02T2NBG7-5440777-5441736
MOR262-7	ClrOR701(MOR171-23)		MOR286-1
MOR262-8	ClrOR703(MOR171-25)		MOR286-3P
MOR264-1	ClrOR709(MOR223-5)		MOR262-7
MOR264-2	ClrOR71(MOR22-3)		MOR262-8
MOR266-2	ClrOR710(MOR223-6)		Olfr37a, or37a
MOR266-8	ClrOR718(MOR162-5)		MOR262-12
MOR266-9	ClrOR721(MOR161-5)		MOR262-5
MOR267-13	ClrOR728(MOR266-4)		MOR262-4
MOR267-2	ClrOR730(MOR190-1)		MOR160-3
MOR267-4	ClrOR740(MOR259-1)		GA_x6K02T2MYUG-19447-18473
MOR267-6	ClrOR744(MOR245-10)		MOR265-1
MOR268-5	ClrOR753(MOR120-2)		MOR214-3
MOR269-1	ClrOR759(MOR266-5)		MOR119-2
MOR27-1	ClrOR760(MOR135-15)		MOR140-1
MOR274-1	ClrOR765(MOR262-11)		MOR270-1
MOR276-2	ClrOR767(MOR256-32P)		MOR273-1
MOR28-1	ClrOR771(MOR204-23)		GA_x54KRFPKG5P-55026345-55025418
MOR280-1	ClrOR776(MOR135-16P)		MOR184-7
MOR283-1	ClrOR778(MOR135-18)		MOR184-6
MOR283-2	ClrOR782		MOR183-8
MOR283-4	ClrOR785		MOR244-3
MOR283-5	ClrOR788(MOR248-12)		MOR239-3
MOR283-7	ClrOR79(MOR34-5)		MOR239-1
MOR29-1	ClrOR8(MOR5-2)		MOR239-5
MOR3-1	ClrOR802(MOR135-20)		MOR214-4
MOR30-2	ClrOR805(MOR168-2P)		MOR202-4
MOR31-1	ClrOR809(MOR275-4)		MOR202-5
MOR31-2	ClrOR810(MOR184-9)		MOR202-13
MOR31-4	ClrOR813(MOR32-6P)		GA_x6K02T2RE5P-3862389-3863336
MOR31-6	ClrOR824		MOR202-19
MOR31-7	ClrOR825		MOR266-8
MOR31-9	ClrOR83(MOR40-1)		MOR266-1
MOR33-2	ClrOR835(MOR239-7)		MOR208-5
MOR34-4	ClrOR838		MOR103-2
MOR36-1	ClrOR842		MOR277-1
MOR38-1	ClrOR846(MOR260-7)		MOR256-15
MOR4-1	ClrOR857		M65, OR27-3, OR912-47M4, OR912-47M7, OR912-47M8, rF12m
MOR40-1	ClrOR86(MOR139-2)		MOR267-9
MOR40-2	ClrOR863		MOR203-7P
MOR42-3	ClrOR1002(MOR119-4)		MOR203-1
MOR7-2	ClrOR1002(MOR119-4)		MOR203-4
MOR8-1	ClrOR870		MOR175-9
MOR8-2	ClrOR1002(MOR119-4)		MOR213-4
MOR9-1	ClrOR894		MOR213-3
	ClrOR900		MOR185-3
	ClrOR902		MOR185-4
	ClrOR905		MOR187-2
	ClrOR1002(MOR119-4)		MOR187-1
	ClrOR908		MOR189-1
	ClrOR1002(MOR119-4)		MOR172-2
	ClrOR927		MOR264-2
	ClrOR940		MOR264-5
	ClrOR943		MOR176-2
	ClrOR1002(MOR119-4)		MOR177-12
	ClrOR948		MOR174-1
	ClrOR955		MOR230-4
	ClrOR956		MOR233-10
	ClrOR959		MOR233-15
	ClrOR1002(MOR119-4)		MOR238-1
	ClrOR963		MOR231-8
	ClrOR964		MOR231-13
	ClrOR965		MOR232-3
	ClrOR972		MOR232-9
	ClrOR973		MOR234-2
	ClrOR979		MOR236-1
	ClrOR1002(MOR119-4)		MOR227-7P
			MOR228-4
			MOR248-7
			MOR248-8
			MOR145-4
			MOR144-1
			MOR162-9P
			MOR170-11
			MOR170-1
			MOR170-4
			MOR164-1
			MOR167-3
			MOR167-2
			MOR165-3
			MOR165-6
			MOR171-11
			MOR171-10
			MOR171-15
			MOR114-11
			MOR114-7
			MOR110-10
			MOR111-1
			MOR110-4
			MOR112-2
			MOR109-1
			MOR263-3
			MOR225-11
			MOR106-7
			MOR283-6
			MOR260-8P
			MOR260-2
			MOR204-5
			MOR267-15
			MOR204-11
			MOR251-3
			MOR253-7
			GA_x6K02T2P20D-20731742-20730694
			MOR125-1
			MOR127-5P
			MOR136-4
			MOR138-4P
			MOR128-1
			MOR275-5
			MOR160-5
			MOR160-2
			MOR183-2
			MOR183-7P
			MOR182-8
			MOR202-2
			MOR202-3
			MOR267-5
			AF271047, rT07m
			MOR256-35
			MOR139-2
			MOR213-5
			MOR260-5
			MOR185-1
			MOR192-1
			MOR206-6
			MOR176-1
			MOR174-9
			MOR174-13
			MOR238-2
			MOR230-1
			MOR233-14
			MOR233-18
			MOR231-4
			GA_x6K02T2Q125-51109312-51108356
			GA_x6K02T2Q125-51162884-51161940
			MOR232-5
			MOR235-1
			MOR248-10
			AF102536, G6
			MOR145-6
			MOR162-4
			AMOR171-22
			MOR171-24
			MOR171-19
			MOR171-18
			MOR162-1
			MOR114-8
			MOR111-5
			MOR108-1
			MOR247-2
			MOR274-1
			GA_x6K02T2PLTE-6793523-6794528
			MOR260-1
			MOR253-11P
			MOR253-8
			MOR253-5
			MOR135-12
			MOR135-1
			MOR135-27
			MOR136-11
			MOR253-9
			MOR228-4
			MOR214-6
			MOR202-37
			MOR256-54P
			MOR139-1
			MOR128-3
			MOR103-11
			MOR179-6
			GA_x6K02T2Q125-49078087-49079031
			MOR225-8P
			MOR233-16P
			MOR233-7
			MOR233-2
			MOR231-5
			MOR232-1
			MOR248-9
			MOR171-6
			MOR171-16
			MOR263-7
			MOR263-10
			MOR256-7
			MOR103-4
			MOR263-5, Olfr17
			MOR253-6
			MOR103-10
			MOR135-13
			MOR275-6P
			MOR184-5
			MOR196-2
			MOR233-1
			MOR231-7
			MOR231-1
			MOR171-1
			MOR114-5
			MOR249-2
			MOR263-4
			MOR246-2
			MOR260-6P
			MOR253-1
			MOR135-20
			MOR135-2
			MOR135-6
			MOR275-1
			AF073983, AF073985, AF073986, AF271036, AF283814, M64, M65, OR912-47M4, OR912-47M7, OR912-47M8, rF12m, U28781
			MOR184-1
			MOR184-4
			MOR202-9
			MOR202-14
			MOR208-4
			MOR230-8
			MOR231-2
			MOR171-44
			MOR171-5
			MOR252-1
			MOR253-3
			MOR103-1
			MOR220-2
			MOR202-10
			MOR248-4
			MOR146-2
			MOR165-4
			MOR252-3P
			MOR135-26
			MOR225-6P
			MOR233-19
			AF073969, AF073982, OR1M, OR8M
			MOR184-9
			MOR171-41P
			MOR256-40P, olfr89
			MOR254-2
			MOR139-5P
			MOR231-6
			MOR251-4P
			MOR232-2
			MOR234-3
			MOR171-7
			MOR284-2
			GA_x6K02T2P1NL-3966976-3966038
			GA_x6K02T2RE5P-3560863-3561795
			MOR234-1
			MOR171-17
			MOR248-5
			MOR172-4
			MOR165-8
			MOR103-9
			MOR244-2
			MOR244-1
* Young JM, Shykind BM, Lane RP, Tonnes-Priddy L, Ross JA, Walker M, Williams EM, Trask BJ:
Odorant receptor expressed sequence tags demonstrate olfactory expression of over 400 genes, extensive alternate splicing and unequal expression levels. Genome Biol 2003, 4:R71.
