# Supplementary material for: Widespread ectopic expression of olfactory receptor genes
Source: BMC Genomics. 2006 May 22;7:121. doi: 10.1186/1471-2164-7-121 (PMC1508154; doi:10.1186/1471-2164-7-121)
Supplement: Additional File 6 — A comparison between expected and observed combinations of expressed and non-expressed OR genes in the experiments of Su et al. and Zhang et al., is available in Additional file 6 [file 1471-2164-7-121-S6.xls]

## Sheet: Sheet1
Combinations of expression		No. of genes in each combination
Su et al	Zhang et al	observed	expected
1	1	48	35	4.82857
1	0	0	13	13
0	1	240	255	0.882353
0	0	109	94	2.39362
		397	397
				21.1045	Chi-square
				0.000100142	p-value
PSu(0)=349/397=0.88
PSu(1)=48/397=0.12
PZ(1)=290/397=0.73
PZ(0)=107/397=0.27
1 - genes expressed
0 - genes not expressed
