# Supplementary material for: Widespread ectopic expression of olfactory receptor genes
Source: BMC Genomics. 2006 May 22;7:121. doi: 10.1186/1471-2164-7-121 (PMC1508154; doi:10.1186/1471-2164-7-121)
Supplement: Additional File 7 — The sensitivity and specificity scores for the probesets representing OR genes are available in Additional file 7 [file 1471-2164-7-121-S7.xls]

## Sheet: Human
Probeset	OR	Sensitivity	Specificity
gnf1h11093_at	OR5AR1	1	1
gnf1h05925_at	OR1J2	1	1
gnf1h10692_at	OR52K2	1	1
gnf1h01993_at	OR5H2	1	1
gnf1h05460_at	OR10AG1	1	1
gnf1h10905_at	OR5T3	1	1
gnf1h02155_at	OR2T4	1	0.69697
gnf1h05541_at	OR10V1	1	1
gnf1h05555_at	OR8D4	1	1
gnf1h02108_at	OR5B12	1	1
gnf1h05172_at	OR13C8	1	1
gnf1h02242_s_at	OR2AM1P	1	1
gnf1h05408_s_at	OR52B2	1	1
gnf1h05414_at	OR5P2	1	1
gnf1h10916_at	OR5AY1	1	1
gnf1h01871_x_at	OR7D1P	1	0.863636
gnf1h10923_at	OR51F2	1	1
gnf1h02091_at	OR4S1	1	1
gnf1h10928_at	OR4C11	1	1
gnf1h10655_at	OR2T1	1	1
gnf1h02119_at	OR6X1	1	1
gnf1h10938_at	OR6Q1	1	1
gnf1h02222_s_at	OR13C2	1	0.818182
gnf1h10668_at	OR10A7	1	1
gnf1h10936_s_at	OR13D3P	1	0.5
gnf1h10899_at	OR13A1	1	1
gnf1h11096_at	OR5AK3P	1	1
gnf1h10939_at	OR9I1	1	1
gnf1h05431_at	OR56A5	0.333333	1
gnf1h10904_at	OR5W2	1	1
gnf1h10670_at	OR1L6	1	1
gnf1h05423_at	OR4R2P	1	0.818182
gnf1h10955_at	OR2AT1P	1	1
gnf1h09654_at	OR2I1P	1	1
gnf1h05766_at	OR5AP2	1	1
gnf1h01869_at	OR7D1P	1	1
gnf1h10929_at	OR5AQ1P	1	1
gnf1h10921_at	OR6K6	1	1
gnf1h02092_at	OR4C5	1	0.909091
gnf1h10891_at	OR2U1P	1	1
gnf1h03307_at	OR7A3P	1	1
gnf1h02214_at	OR13C9	1	1
gnf1h10656_at	OR2T6	1	1
gnf1h01870_s_at	OR7D1P	1	0.5
gnf1h05459_at	OR5R1	1	1
gnf1h02120_at	OR8B3	1	0.5
gnf1h10913_at	OR4B1	1	1
gnf1h11153_at	OR11H7P	1	1
gnf1h10950_at	OR5U1	1	1
gnf1h03678_at	OR10K2	1	1
gnf1h10664_at	OR8H2	1	1
gnf1h10912_at	OR56B2P	1	1
gnf1h02182_at	OR11H6	1	1
gnf1h05561_at	OR10G7	1	0.863636
gnf1h02157_at	OR2W3	1	1
gnf1h11116_at	OR2W6P	1	1
gnf1h10930_s_at	OR1L6	0.818182	0.590909
gnf1h11107_s_at	OR2T12	1	0.318182
gnf1h07571_at	OR10AD1	1	1
gnf1h05461_at	OR7E5P	0.818182	1
gnf1h05454_at	OR4S2	1	1
gnf1h10915_at	OR9H1P	1	1
gnf1h05798_at	OR52P2P	1	1
gnf1h11122_at	OR5B21	1	1
gnf1h02110_at	OR4D9	1	0.909091
gnf1h07005_at	OR4D2	1	1
gnf1h10966_at	OR5E1P	1	1
gnf1h11014_at	OR56A5	1	1
gnf1h02107_at	OR5AN1	1	1
gnf1h10951_at	OR2T11	1	1
gnf1h10685_at	OR51D1	1	1
gnf1h05562_at	OR10S1	1	1
gnf1h10675_at	OR10G6	1	1
gnf1h10934_at	OR1J1	1	1
gnf1h05681_s_at	OR4N1P	1	0.909091
gnf1h11244_s_at	OR10G2	1	0.5
gnf1h10856_at	OR6K4P	1	1
gnf1h05181_at	OR2K2	1	1
gnf1h10536_at	OR5K1	1	1
gnf1h02181_at	OR5AU1	1	1
gnf1h11121_at	OR1M1	1	1
gnf1h10954_x_at	OR2AT1P	1	0.848485
gnf1h05605_at	OR7E145P	1	0.69195
gnf1h11143_s_at	OR56A7P	1	0.5
gnf1h05415_at	OR10A3	1	1
gnf1h11245_at	OR10G2	1	0.727273
gnf1h10884_at	OR10J2P	1	1
gnf1h02275_at	OR2AT4	1	1
gnf1h05803_s_at	OR6B3	1	0.5
gnf1h05556_s_at	OR8D4	1	1
gnf1h05424_x_at	OR4R2P	1	0.818182
gnf1h10962_at	OR2D2	1	1
gnf1h11256_at	OR7E104P	0.818182	0.468842
gnf1h10663_at	OR5J1P	1	1
gnf1h10594_s_at	OR13C7P	1	0.424242
gnf1h05455_at	OR5M11	1	1
gnf1h07004_at	OR1Q1	0.818182	1
gnf1h01791_x_at	OR10G1P	1	0.681818
gnf1h10680_s_at	OR52E8	1	0.5
gnf1h10927_at	OR6B3	1	1
gnf1h02159_x_at	OR2M3	1	0.780303
gnf1h05813_s_at	OR5L2	1	0.5
gnf1h10880_at	OR10K1	1	1
gnf1h10689_at	OR52E1P	1	1
gnf1h04689_at	OR4G2P	0.818182	0.454545
gnf1h05865_at	OR10J6P	1	1
gnf1h05453_s_at	OR5L2	1	1
gnf1h05807_at	OR8D2	1	1
gnf1h01944_at	OR52N2	1	1
gnf1h10935_at	OR13D2P	1	1
gnf1h01974_s_at	OR6P1	1	1
gnf1h10878_at	OR4F6	1	1
gnf1h03757_at	OR5AV1P	1	1
gnf1h10908_at	OR2M7	1	0.939394
gnf1h01972_at	OR10Z1	1	1
gnf1h11078_s_at	OR5T3	1	0.409091
gnf1h11156_at	OR51H1P	1	1
gnf1h10651_at	OR52K3P	1	1
gnf1h02117_at	OR8B8	1	1
gnf1h05171_at	OR13C4	1	1
gnf1h02093_s_at	OR4C12	1	0.863636
gnf1h07002_at	OR10A5	1	0.818182
gnf1h10688_at	OR51L1	1	1
gnf1h11268_at	OR7G3	1	1
gnf1h05416_s_at	OR10A3	1	0.5
gnf1h05547_at	OR5AN2P	1	1
gnf1h02895_at	OR4N3P	1	0.909091
gnf1h05129_s_at	OR13E1P	1	1
gnf1h10056_s_at	OR2T33	0.818182	0.340909
gnf1h10933_at	OR1L8	1	1
gnf1h10900_at	OR52A5	1	1
gnf1h10649_at	OR52I1	1	0.727273
gnf1h11227_s_at	OR5AU1	1	1
gnf1h02109_s_at	OR4D10	1	0.909091
gnf1h10924_at	OR9A2	1	1
gnf1h10676_at	OR8K5	1	1
gnf1h10683_at	OR52K1	1	1
gnf1h11112_at	OR2D3	1	1
gnf1h05419_at	OR4R2P	1	0.727273
gnf1h02180_at	OR10G3	1	1
gnf1h02184_at	OR4E2	1	1
gnf1h10653_at	OR2T10	1	1
gnf1h02900_s_at	OR4M2	1	0.590909
gnf1h10674_at	OR1N1	1	1
gnf1h05548_s_at	OR5AN2P	1	1
gnf1h11129_at	OR2B7P	1	1
gnf1h11267_at	OR2AE1	1	1
gnf1h10479_x_at	OR7E47P	0.888889	0.700595
gnf1h02030_at	OR2A1	0.909091	0.545455
gnf1h04905_s_at	OR11N1P	1	1
gnf1h09749_x_at	OR7D4	1	0.681818
gnf1h10906_at	OR5J2	1	1
gnf1h02094_s_at	OR4C13	1	0.333333
gnf1h10658_at	OR2T4	1	1
gnf1h10650_s_at	OR52K1	1	0.333333
gnf1h05456_at	OR5F1	1	0.863636
gnf1h02813_at	OR4K14	1	1
gnf1h10920_at	OR5BC1P	1	1
gnf1h02178_at	OR11G2	1	0.954545
gnf1h02811_at	OR6S1	1	1
gnf1h02215_s_at	OR13C9	1	0.454545
gnf1h10875_s_at	OR52E8	1	0.954545
gnf1h10877_at	OR10AA1P	1	1
gnf1h05432_x_at	OR56A5	0.333333	1
gnf1h03759_at	OR1C1	1	1
gnf1h10859_at	OR5AZ1P	1	1
gnf1h10535_s_at	OR5K2	1	0.5
gnf1h11255_x_at	OR7E104P	0.909091	0.387856
gnf1h05557_at	OR10G4	1	0.863636
gnf1h02896_s_at	OR4N3P	1	0.287879
gnf1h10742_at	OR1R1P	1	1
gnf1h10903_at	OR2A3P	1	1
gnf1h10673_at	OR1N2	1	1
gnf1h01994_at	OR5H6	1	0.790909
gnf1h10667_at	OR4F14P	1	1
gnf1h05402_at	OR52D1	1	1
gnf1h10652_at	OR5AX1	1	1
gnf1h10693_at	OR51C1P	1	1
gnf1h10911_at	OR9K1P	1	1
gnf1h10941_at	OR6C70	1	1
gnf1h01668_at	OR1F12	1	1
gnf1h09598_x_at	OR7E94P	1	0.466673
gnf1h05558_s_at	OR10G4	1	0.363636
gnf1h05452_s_at	OR1S1	1	0.909091
gnf1h10883_at	OR10J3	1	1
gnf1h02095_at	OR4X1	1	1
gnf1h02221_at	OR13C3	1	1
gnf1h08028_at	OR5P3	1	1
gnf1h03328_s_at	OR4F17	1	0.363636
gnf1h05810_at	OR52H1	1	1
gnf1h10672_at	OR1H1P	1	1
gnf1h10849_s_at	OR8J1	1	0.5
gnf1h11319_at	OR8B4	1	1
gnf1h10681_at	OR51I1	1	1
gnf1h11137_s_at	OR56B3P	1	0.5
gnf1h10907_x_at	OR2M7	1	0.681818
gnf1h03760_at	OR2C3	1	1
gnf1h05429_at	OR10A6	1	1
gnf1h10563_at	OR2AT2P	1	1
gnf1h11034_s_at	OR2K2	1	1
gnf1h10982_at	OR10AB1P	1	1
gnf1h10850_at	OR8J3	1	1
gnf1h02106_at	OR5A1	1	1
gnf1h04492_at	OR1X1P	0.727273	0.5625
gnf1h10858_at	OR10Q2P	1	1
gnf1h05804_at	OR6B2	1	0.818182
gnf1h10876_s_at	OR51I2	1	1
gnf1h10896_at	OR2AP1	1	1
gnf1h05923_at	OR4D1	1	1
gnf1h10931_at	OR1L4	1	1
gnf1h02179_at	OR4K17	1	1
gnf1h05779_at	OR2M4	1	1
gnf1h01851_at	OR11H1	1	0.530303
gnf1h10281_at	OR7E35P	0.636364	1
gnf1h10671_at	OR1L3	1	1
gnf1h11080_at	OR52B1P	1	1
gnf1h10657_s_at	OR2T4	1	0.69697
gnf1h02104_s_at	OR10W1	1	1
gnf1h10486_at	OR9K2	1	1
gnf1h10892_at	OR2B3	1	1
gnf1h10983_at	OR52B3P	1	1
gnf1h10967_at	OR56A3	1	1
gnf1h05436_s_at	OR51C1P	1	1
gnf1h08734_at	OR10R2	1	1
gnf1h10669_at	OR1K1	1	1
gnf1h10659_at	OR5BF1	1	1
gnf1h05421_at	OR4A4P	0.909091	0.863636
gnf1h10963_at	OR2Z1	1	1
gnf1h10932_at	OR1B1	1	1
gnf1h10919_x_at	OR5BC1P	1	1
gnf1h05789_s_at	OR2AT2P	1	0.772727
gnf1h07263_x_at	OR4N1P	1	0.719697
gnf1h10947_at	OR2AG1	1	0.863636
gnf1h06585_at	OR13E1P	1	1
gnf1h10901_at	OR2AH1P	1	1
gnf1h07003_at	OR1J4	1	1
gnf1h11097_at	OR51G2	1	1
gnf1h02118_at	OR6M1	1	1
gnf1h01973_at	OR6P1	1	1
gnf1h10677_at	OR5B17	1	1
gnf1h10940_s_at	OR4H12P	1	0.590909
gnf1h05563_s_at	OR4D5	1	1
gnf1h02814_at	OR6J1	1	1
gnf1h11128_at	OR51G1	1	1
gnf1h10665_at	OR8H3	1	1
gnf1h01630_s_at	OR2AP1	1	1
gnf1h10922_at	OR1L1	1	1
gnf1h10944_at	OR51S1	1	1
gnf1h05433_at	OR51I2	1	1
gnf1h10684_at	OR52M1	1	1
gnf1h10937_at	OR13D3P	1	1
gnf1h10925_at	OR6V1	1	1
gnf1h10945_at	OR4X2	1	1
gnf1h10592_x_at	OR13C6P	1	0.818182
gnf1h03473_at	OR7G2	1	1
gnf1h02608_at	OR8S1	1	1
gnf1h01340_at	OR1I1	1	1
gnf1h10690_at	OR52N5	1	1
gnf1h05797_at	OR52B4	1	1
gnf1h02105_at	OR5A2	1	1
gnf1h10682_x_at	OR52K1	1	0.810606
gnf1h01153_at	OR6W1P	1	1
gnf1h11138_at	OR56B3P	1	1
gnf1h10902_at	OR9G4	1	1
gnf1h11079_at	OR5T2	1	1
gnf1h10593_x_at	OR13C7P	1	0.757576
gnf1h01945_at	OR52E8	1	1
gnf1h08194_at	OR10A4	1	1
gnf1h10686_at	OR51T1	1	1
gnf1h10949_s_at	OR4F21	1	0.112626
gnf1h10833_at	OR11L1	1	1
gnf1h05175_at	OR13F1	1	1
gnf1h11292_at	OR2G2	1	1
gnf1h10679_at	OR5AK2	1	1
gnf1h10910_at	OR51V1	1	1
gnf1h02247_at	OR13J1	1	1
gnf1h10282_x_at	OR7E84P	0.0909091	0.527337
gnf1h05457_at	OR5AS1	1	1
gnf1h02183_at	OR4Q3	0.909091	0.8
gnf1h10870_at	OR5C1	1	1
gnf1h05420_at	OR4A5	0.909091	0.766667
gnf1h05802_at	OR8G2P	1	0.727273
gnf1h10595_at	OR13C7P	1	1
gnf1h10666_at	OR4F15	1	1
gnf1h02218_at	OR13D1	1	1
gnf1h11365_s_at	OR4K17	1	1
gnf1h10909_at	OR9A1P	1	0.772727
gnf1h10678_s_at	OR5AK1P	1	0.5
gnf1h00457_at	OR5V1	1	1
gnf1h11219_at	OR13C5	1	1
gnf1h09473_at	OR7D2	1	1
gnf1h09716_at	OR2B11	1	1
gnf1h02812_at	OR4H12P	1	0.772727
gnf1h04246_x_at	OR4D12P	0.833333	0.0532919
gnf1h02158_s_at	OR2M3	1	0.222727
gnf1h04815_at	OR9A4	1	1
gnf1h05560_at	OR6T1	1	1
gnf1h10687_at	OR51A7	1	1
gnf1h04792_at	OR2A9P	1	0.5
gnf1h10914_at	OR2G3	1	1
gnf1h07039_at	OR6F1	1	1
gnf1h10943_at	OR52J3	1	1
208098_at	OR2B4P	0.454545	1
217308_at	OR1F2P	1	1
222327_x_at	Ambiguous	0	0.125817
208543_at	OR10H2	1	1
208573_s_at	OR2H2	1	0.772727
221464_at	OR1D2	1	1
221343_at	OR11A1	1	1
221460_at	OR2C1	0.818182	1
221382_at	OR2N1P	1	1
221329_at	OR10C1	0	1
208558_at	OR10H1	1	0.727273
221353_at	OR3A1	0.909091	0.95
217551_at	OR7E14P	1	0.909091
217224_at	OR1E3P	1	1
217302_at	OR2F2	1	1
208521_at	OR5I1	1	1
221402_at	OR1F1	1	1
208525_s_at	Ambiguous	0	0.5
217499_x_at	Ambiguous	0	0.167253
221344_at	OR12D2	1	0.954545
208508_s_at	OR2J2	1	1
221388_at	OR1A1	1	1
208507_at	OR7C2	1	1
208509_s_at	OR7A17	1	1
217334_at	OR2J3	1	0.909091
221445_at	OR1A2	1	1
221386_at	OR3A2	1	1
222304_x_at	Ambiguous	0	0.570951
217081_at	Ambiguous	0	0.642857
215770_at	Ambiguous	0	0.954545
216522_at	OR2B6	1	1
221431_s_at	OR12D3	1	1
216818_s_at	Ambiguous	0	0.5
208520_at	OR10H3	1	0.909091
208526_at	OR2F1	0.909091	1
216690_at	OR7C1	1	1
215463_at	Ambiguous	0	1
217316_at	OR7A10	1	0.954545
221341_s_at	Ambiguous	0	0.65
221339_at	OR10C1	0.909091	1
216536_at	Ambiguous	0	1
216408_at	OR2B2	1	1
221426_s_at	OR3A3	0.909091	0.95
221424_s_at	OR51E2	0.818182	1
221409_at	OR2S2	1	0.878788
216698_x_at	Ambiguous	0	0.461564
221451_s_at	OR2W1	1	1
221465_at	OR6A2	0.454545	1
216476_at	Ambiguous	0	0.606894
216817_s_at	OR2H1	1	1
208587_s_at	Ambiguous	0	0.5
221375_at	OR1G1	1	1
221346_at	OR10J1	1	1

## Sheet: Mouse
Probeset	OR	Sensitivity	Specificity
gnf1m07071_at	MOR136-1	1	1
gnf1m13413_at	MOR135-1	1	1
gnf1m07078_at	MOR136-3	1	1
gnf1m07174_a_at	MOR19-2	1	1
gnf1m09148_a_at	MOR161-3	1	1
gnf1m09075_s_at	MOR171-8	1	0.55
gnf1m06800_a_at	MOR170-1	1	1
gnf1m09048_a_at	MOR106-1	1	1
gnf1m31227_a_at	MOR256-31	0.7	0.928571
gnf1m03949_at	MOR235-1	1	1
gnf1m07152_a_at	MOR39-1	1	1
gnf1m06977_at	P34985	0	1
gnf1m09127_a_at	MOR248-8	1	1
gnf1m07023_at	MOR187-3	1	1
gnf1m06787_a_at	MOR258-5	1	1
gnf1m03712_a_at	MOR262-1	1	1
gnf1m06791_at	MOR183-9	1	1
gnf1m06942_a_at	MOR103-1	1	1
gnf1m07138_at	MOR264-2	1	1
gnf1m07022_at	MOR203-1	1	1
gnf1m09097_s_at	MOR239-1	1	0.333333
gnf1m06830_s_at	MOR218-1	1	0.316667
gnf1m09086_a_at	MOR208-1	1	1
gnf1m09177_s_at	MOR40-3	1	0.35
gnf1m09040_s_at	MOR108-4	1	0.5
gnf1m06861_a_at	MOR213-4	1	0.95
gnf1m09123_a_at	MOR128-2	1	1
gnf1m06914_a_at	MOR105-1	1	1
gnf1m09183_a_at	MOR262-11	1	1
gnf1m07020_at	MOR269-2	1	1
gnf1m06839_at	MOR224-4	1	1
gnf1m06974_at	MOR167-2	1	1
gnf1m03945_at	MOR244-1	1	1
gnf1m09217_a_at	MOR40-4	1	1
gnf1m06782_at	MOR105-3	0	1
gnf1m06807_at	MOR135-2	1	1
gnf1m06869_s_at	MOR199-1	1	0.5
gnf1m06776_s_at	MOR264-2	1	1
gnf1m07041_at	MOR233-1	1	1
gnf1m07059_at	MOR225-1	1	1
gnf1m07146_a_at	MOR103-4	1	1
gnf1m06956_a_at	MOR260-1	1	1
gnf1m09019_a_at	MOR262-1	1	1
gnf1m03193_s_at	MOR22-3	1	0.5
gnf1m07136_a_at	MOR274-1	1	1
gnf1m07069_at	MOR266-2	1	0.7
gnf1m09041_x_at	MOR259-8	1	1
gnf1m06803_a_at	MOR143-1	1	1
gnf1m03926_a_at	MOR42-3	1	1
gnf1m07199_a_at	MOR223-3	1	1
gnf1m06963_at	MOR237-1	1	1
gnf1m06989_at	MOR209-1	1	1
gnf1m06917_at	MOR268-1	1	1
gnf1m07084_a_at	MOR253-6	1	1
gnf1m07033_x_at	MOR275-1	1	1
gnf1m07097_at	MOR233-1	1	1
gnf1m09700_s_at	MOR171-4	1	0.65
gnf1m06823_x_at	MOR261-9	1	1
gnf1m09014_s_at	MOR174-1	1	0.316667
gnf1m09117_at	Q8VGI5	0	1
gnf1m09138_a_at	MOR161-2	1	1
gnf1m09029_a_at	MOR283-3	1	1
gnf1m06958_a_at	MOR168-1	1	0.9
gnf1m07044_a_at	MOR233-8	1	1
gnf1m09119_a_at	MOR12-5	1	1
gnf1m06867_at	MOR185-7	1	1
gnf1m06802_a_at	MOR130-1	1	1
gnf1m06842_at	MOR114-8	1	1
gnf1m07050_a_at	MOR141-2	1	0.483333
gnf1m07156_at	MOR30-3	1	1
gnf1m06948_a_at	MOR172-3	1	1
gnf1m07134_at	MOR186-1	1	1
gnf1m06904_at	MOR202-3	1	1
gnf1m06992_at	MOR13-4	1	1
gnf1m07124_a_at	MOR135-7	1	1
gnf1m06761_a_at	MOR149-3	1	0.8
gnf1m03927_a_at	MOR31-2	1	1
gnf1m06885_at	MOR283-7	1	1
gnf1m07065_a_at	MOR117-1	1	1
gnf1m03948_a_at	MOR244-3	1	1
gnf1m06997_a_at	MOR224-2	1	1
gnf1m06923_at	Q8NH75	0	1
gnf1m06930_a_at	MOR171-1	1	1
gnf1m07131_at	Q8VGS3	0	1
gnf1m06960_at	MOR165-6	1	1
gnf1m07115_a_at	MOR184-7	0	1
gnf1m17563_at	MOR146-3	0.7	0.75
gnf1m28092_a_at	MOR276-1	1	1
gnf1m06980_a_at	MOR231-8	1	1
gnf1m06922_a_at	Q8VG04	0	1
gnf1m06925_x_at	Q8VG08	0	0.85
gnf1m07026_a_at	MOR165-2	1	1
gnf1m06953_at	MOR109-1	1	1
gnf1m09068_a_at	MOR32-3	1	1
gnf1m07025_a_at	MOR170-4	1	0.95
gnf1m06795_a_at	MOR224-9	1	1
gnf1m06779_at	MOR202-3	1	1
gnf1m07030_s_at	MOR170-1	1	1
gnf1m09299_s_at	MOR34-5	1	0.6
gnf1m06859_a_at	MOR213-6	1	1
gnf1m09038_a_at	MOR269-1	1	1
gnf1m17557_x_at	MOR171-6	0.285714	1
gnf1m06895_a_at	MOR267-8	1	0.5
gnf1m09115_a_at	MOR208-4	1	1
gnf1m06767_at	MOR263-1	1	0.9
gnf1m02593_a_at	MOR118-1	1	1
gnf1m07082_at	MOR251-3	1	1
gnf1m08998_a_at	MOR272-1	1	1
gnf1m07036_a_at	MOR161-1	1	1
gnf1m07100_a_at	MOR234-1	1	1
gnf1m07132_at	MOR188-2	1	1
gnf1m06994_at	MOR144-1	1	1
gnf1m07054_at	MOR248-1	1	1
gnf1m06792_at	MOR183-8	1	1
gnf1m07171_a_at	MOR31-5	1	1
gnf1m06888_at	MOR283-5	1	1
gnf1m06972_a_at	MOR167-3	1	1
gnf1m06924_at	Q8VG07	0	1
gnf1m09009_a_at	MOR187-1	1	1
gnf1m07091_s_at	MOR231-7	1	1
gnf1m06991_a_at	MOR26-2	1	1
gnf1m06939_a_at	MOR14-6	1	1
gnf1m06857_at	MOR152-1	1	1
gnf1m06892_at	MOR260-2	1	1
gnf1m03928_at	Q8VEZ0	0	1
gnf1m06762_a_at	MOR130-2	1	1
gnf1m06783_at	MOR268-5	1	1
gnf1m06873_at	MOR194-1	1	1
gnf1m06947_at	MOR206-3	1	1
gnf1m06773_a_at	MOR261-1	1	1
gnf1m07093_x_at	MOR233-2	1	1
gnf1m07106_x_at	MOR227-2	1	0.95
gnf1m07127_at	MOR188-3	1	1
gnf1m07203_s_at	MOR7-2	1	1
gnf1m17561_a_at	MOR139-3	1	1
gnf1m06965_at	MOR231-9	1	1
gnf1m07119_at	MOR184-4	1	1
gnf1m06889_at	MOR283-4	1	1
gnf1m06954_a_at	MOR225-4	1	1
gnf1m06801_a_at	MOR276-2	1	1
gnf1m03194_at	MOR22-2	1	1
gnf1m07035_a_at	MOR267-2	1	1
gnf1m09010_at	MOR186-2	1	1
gnf1m06789_a_at	MOR246-2	1	1
gnf1m06988_s_at	MOR233-9	1	0.5
gnf1m07013_at	MOR220-1	1	1
gnf1m07087_at	MOR253-4	1	1
gnf1m06990_a_at	MOR38-1	1	1
gnf1m07160_s_at	MOR34-1	1	0.5
gnf1m07083_x_at	MOR253-7	1	1
gnf1m06993_a_at	MOR262-8	1	1
gnf1m06876_a_at	MOR196-3	1	1
gnf1m06964_a_at	MOR231-1	1	1
gnf1m07074_at	MOR127-2	1	1
gnf1m07047_at	MOR233-5	1	1
gnf1m06797_at	MOR256-4	1	1
gnf1m03946_at	MOR244-2	1	1
gnf1m07101_at	MOR232-3	1	1
gnf1m07125_a_at	MOR135-6	1	1
gnf1m09055_a_at	MOR135-2	1	1
gnf1m06874_a_at	MOR185-6	1	1
gnf1m07024_at	MOR170-5	1	1
gnf1m07009_at	MOR188-5	1	1
gnf1m07021_a_at	MOR114-5	1	1
gnf1m07031_at	MOR277-1	1	1
gnf1m08975_a_at	MOR160-4	1	1
gnf1m06916_a_at	MOR268-3	1	1
gnf1m06841_s_at	MOR256-1	1	0.6
gnf1m07169_s_at	MOR33-1	1	1
gnf1m31210_a_at	MOR215-3	1	1
gnf1m06848_x_at	MOR110-4	1	0.833333
gnf1m06865_at	MOR202-2	1	1
gnf1m07118_at	MOR184-5	1	1
gnf1m06887_at	MOR283-6	1	1
gnf1m06832_at	MOR24-2	1	1
gnf1m06937_a_at	MOR29-1	1	1
gnf1m06880_at	MOR179-3	1	1
gnf1m17555_at	MOR145-1	0.9	1
gnf1m07037_at	MOR248-7	1	1
gnf1m06866_at	MOR120-1	1	1
gnf1m02592_at	MOR283-1	0	1
gnf1m06926_at	Q8VG09	0	1
gnf1m07027_at	MOR165-1	1	1
gnf1m06768_a_at	MOR218-9	1	0.95
gnf1m06986_at	MOR34-7	1	1
gnf1m06817_at	MOR245-2	1	1
gnf1m10397_a_at	MOR256-8	1	1
gnf1m06812_s_at	MOR270-1	1	0.5
gnf1m06941_a_at	MOR119-1	1	1
gnf1m07039_a_at	MOR248-3	1	1
gnf1m07061_at	MOR135-1	1	1
gnf1m09083_a_at	MOR255-3	1	1
gnf1m06827_a_at	MOR178-1	1	1
gnf1m06759_s_at	MOR224-1	1	0.5
gnf1m07110_at	MOR127-1	1	1
gnf1m09021_x_at	MOR275-2	0	1
gnf1m06995_at	MOR171-7	1	1
gnf1m06984_at	MOR4-1	1	1
gnf1m06828_a_at	MOR164-3	1	1
gnf1m07004_a_at	MOR31-1	1	0.7
gnf1m07068_a_at	MOR253-8	1	1
gnf1m07198_a_at	MOR16-1	1	1
gnf1m03187_a_at	MOR1-2	1	1
gnf1m07094_at	MOR231-5	1	1
gnf1m07194_a_at	MOR20-1	1	1
gnf1m06858_at	MOR155-2	1	1
gnf1m07048_s_at	MOR233-4	1	1
gnf1m07126_a_at	Q8NH10	0	1
gnf1m06882_at	MOR181-2	1	1
gnf1m07096_at	MOR231-3	1	1
gnf1m06987_a_at	MOR164-2	1	1
gnf1m07209_s_at	MOR5-2	1	0.333333
gnf1m07019_s_at	MOR269-3	1	0.5
gnf1m06786_at	MOR24-3	1	1
gnf1m09073_a_at	MOR266-8	1	1
gnf1m31216_a_at	Q8VG93	0	1
gnf1m05883_at	MOR174-9	1	1
gnf1m06760_at	MOR160-5	1	1
gnf1m06967_a_at	MOR234-2	1	1
gnf1m07089_a_at	MOR253-2	1	1
gnf1m03709_at	MOR262-5	1	1
gnf1m06793_a_at	MOR25-1	1	1
gnf1m06794_a_at	MOR13-6	1	1
gnf1m07107_at	MOR227-1	1	1
gnf1m06836_at	MOR182-6	1	0.65
gnf1m07063_s_at	MOR114-2	1	0.5
gnf1m09059_a_at	MOR31-7	1	1
gnf1m01536_a_at	MOR267-13	1	1
gnf1m06862_a_at	MOR260-5	0	1
gnf1m07040_a_at	MOR233-1	1	1
gnf1m06906_at	MOR255-5	1	1
gnf1m06915_a_at	MOR195-1	1	1
gnf1m07151_a_at	MOR40-1	1	0.95
gnf1m06778_at	MOR210-5	1	1
gnf1m06856_at	MOR152-2	1	1
gnf1m06816_a_at	MOR14-9	1	1
gnf1m31202_a_at	MOR135-27	0.8	1
gnf1m06771_a_at	MOR177-1	1	1
gnf1m07190_a_at	MOR22-1	1	0.5
gnf1m06852_at	MOR145-4	1	1
gnf1m07076_at	MOR136-5	1	1
gnf1m07200_a_at	MOR223-2	1	1
gnf1m08997_s_at	MOR256-2	1	0.5
gnf1m06903_at	Q8VFX2	0	1
gnf1m07128_a_at	Q8NH85	0	1
gnf1m07120_at	MOR184-3	1	1
gnf1m06935_a_at	MOR230-4	1	1
gnf1m07143_a_at	MOR263-2	1	1
gnf1m07154_at	MOR34-4	1	1
gnf1m07104_at	MOR232-2	1	1
gnf1m07046_x_at	MOR233-6	1	1
gnf1m06810_a_at	MOR283-1	1	1
gnf1m07000_at	MOR264-5	1	1
gnf1m07193_a_at	MOR19-1	1	1
gnf1m07001_at	MOR264-4	1	1
gnf1m06998_s_at	MOR250-3	1	1
gnf1m05884_at	MOR174-4	1	1
gnf1m09102_a_at	MOR112-1	1	1
gnf1m07155_a_at	MOR158-1	1	1
gnf1m10364_a_at	MOR163-1	1	1
gnf1m07003_a_at	MOR42-1	1	1
gnf1m06784_a_at	MOR142-1	0	1
gnf1m07060_a_at	MOR238-2	1	1
gnf1m06913_a_at	MOR105-2	1	1
gnf1m06855_at	MOR152-3	1	1
gnf1m07122_at	MOR184-1	1	0.9
gnf1m07153_a_at	MOR31-9	1	1
gnf1m13411_a_at	Q8VG43	0	1
gnf1m07014_a_at	MOR258-1	1	1
gnf1m06894_at	MOR174-1	1	1
gnf1m08982_a_at	MOR218-1	1	1
gnf1m07176_at	MOR9-1	1	1
gnf1m06805_at	MOR266-9	1	1
gnf1m07064_at	MOR112-2	1	1
gnf1m07208_a_at	MOR8-1	1	1
gnf1m07002_a_at	MOR262-7	1	1
gnf1m06886_at	MOR260-4	1	1
gnf1m06864_at	Q8NH88	0	1
gnf1m08956_a_at	MOR228-2	1	1
gnf1m07088_x_at	MOR253-3	1	1
gnf1m09133_a_at	MOR103-1	1	1
gnf1m06928_at	MOR245-1	1	1
gnf1m09099_s_at	MOR223-9	1	0.5
gnf1m31207_a_at	MOR132-1	1	1
gnf1m09131_s_at	MOR40-1	1	1
gnf1m06835_a_at	MOR120-2	1	1
gnf1m07161_at	MOR31-6	1	1
gnf1m06938_a_at	MOR26-3	1	1
gnf1m07079_at	MOR136-2	1	1
gnf1m09053_a_at	MOR171-1	1	1
gnf1m17559_at	MOR232-5	1	1
gnf1m07049_s_at	MOR233-3	1	1
gnf1m07201_s_at	MOR223-1	1	0.333333
gnf1m07006_s_at	MOR206-1	1	0.5
gnf1m08988_x_at	MOR255-4	1	0.95
gnf1m07196_a_at	MOR28-1	1	1
gnf1m06970_s_at	MOR211-2	1	1
gnf1m06850_at	MOR145-5	1	1
gnf1m06808_at	MOR264-1	1	1
gnf1m09149_s_at	MOR176-1	1	0.5
gnf1m06757_a_at	MOR261-1	1	1
gnf1m09032_s_at	Q8VF12	0	0.5
gnf1m09076_a_at	MOR36-1	1	1
gnf1m09107_at	MOR203-2	1	1
gnf1m06975_a_at	MOR167-1	1	1
gnf1m06985_at	MOR31-1	1	1
gnf1m07005_at	MOR206-2	1	1
gnf1m07109_a_at	MOR261-1	1	1
gnf1m07123_s_at	MOR255-2	1	1
gnf1m06820_a_at	MOR224-1	1	1
gnf1m06799_a_at	MOR140-1	1	1
gnf1m07092_at	MOR231-6	1	1
gnf1m09096_a_at	MOR135-8	1	1
gnf1m06905_at	MOR202-2	1	1
gnf1m08972_s_at	GA_X5J8B7W2M1K-1-552	0	0.55
gnf1m06838_at	MOR182-5	1	0.75
gnf1m07028_s_at	MOR170-2	1	1
gnf1m07141_at	MOR264-1	1	1
gnf1m06790_a_at	MOR264-1	1	1
gnf1m06756_at	MOR267-1	1	1
gnf1m06798_s_at	MOR256-6	1	0.333333
gnf1m07077_at	MOR136-4	1	1
gnf1m08957_s_at	MOR228-3	1	0.333333
gnf1m06754_a_at	clror1293	0	1
gnf1m06897_a_at	MOR202-9	1	1
gnf1m06879_at	MOR191-1	1	1
gnf1m09152_a_at	MOR225-2	1	1
gnf1m07158_x_at	MOR30-2	1	0.883333
gnf1m09098_a_at	MOR246-6	1	1
gnf1m07130_a_at	MOR187-2	1	1
gnf1m06945_a_at	MOR172-5	1	1
gnf1m09114_a_at	MOR172-6	1	1
gnf1m06976_a_at	MOR165-5	1	1
gnf1m06819_at	Q8NG75	0	1
gnf1m09157_a_at	MOR17-2	1	1
gnf1m06932_a_at	MOR161-4	1	1
gnf1m06781_s_at	MOR258-6	1	1
gnf1m07080_at	MOR136-1	1	1
gnf1m07038_at	MOR248-6	1	1
gnf1m06818_at	MOR246-5	1	1
gnf1m07086_a_at	MOR253-5	1	1
gnf1m07012_at	MOR174-1	1	1
gnf1m06891_a_at	MOR260-3	1	1
gnf1m09155_a_at	MOR105-5	0	1
gnf1m07090_a_at	MOR253-1	1	1
gnf1m07081_at	MOR103-5	1	1
gnf1m06833_a_at	MOR245-1	1	0.9
gnf1m06868_a_at	MOR199-2	1	1
gnf1m08994_a_at	MOR129-1	1	1
gnf1m09060_a_at	MOR135-9	1	1
gnf1m06898_a_at	MOR202-8	1	1
gnf1m07072_at	MOR127-4	1	1
gnf1m09008_a_at	MOR185-2	1	1
gnf1m07103_s_at	MOR227-3	1	0.5
gnf1m08995_s_at	GA_X5J8B7TQSKC-412-5	0	0.5
gnf1m06831_a_at	MOR114-1	1	1
gnf1m06774_at	MOR261-1	1	1
gnf1m06962_a_at	MOR231-1	1	1
gnf1m07175_a_at	MOR9-2	1	1
gnf1m09159_x_at	MOR135-18	1	0.95
gnf1m07017_at	MOR262-2	1	1
gnf1m06765_at	MOR223-8	1	1
gnf1m09147_a_at	MOR202-1	1	0.5
gnf1m07011_at	MOR174-2	1	1
gnf1m06955_at	MOR183-1	1	0.783333
gnf1m07066_a_at	MOR114-1	1	1
gnf1m09017_a_at	MOR245-2	1	1
gnf1m09209_at	MOR224-3	1	1
gnf1m07163_a_at	MOR101-1	1	1
gnf1m09113_a_at	MOR202-3	1	1
gnf1m06769_a_at	MOR218-8	1	1
gnf1m06973_a_at	MOR169-1	1	1
gnf1m06845_s_at	MOR114-7	1	0.5
gnf1m07085_a_at	MOR3-1	1	1
gnf1m07167_at	MOR13-3	1	1
gnf1m06763_a_at	MOR114-1	1	0.85
gnf1m09171_a_at	MOR126-1	1	0.95
gnf1m09042_a_at	MOR259-1	1	1
gnf1m06971_a_at	MOR211-1	1	0.466667
gnf1m09169_a_at	MOR165-7	1	1
gnf1m10343_a_at	MOR171-4	1	1
gnf1m03707_a_at	MOR262-6	1	1
gnf1m09120_a_at	MOR225-3	1	1
gnf1m06804_at	MOR232-9	1	1
gnf1m06829_a_at	MOR285-1	0	1
gnf1m08986_a_at	MOR171-2	1	0.5
gnf1m06966_at	MOR227-5	1	1
gnf1m06806_at	MOR135-2	1	1
gnf1m06918_at	MOR179-1	1	0.9
gnf1m06911_a_at	MOR123-1	1	1
gnf1m06899_at	MOR202-7	1	1
gnf1m03929_a_at	MOR32-4	1	0.85
gnf1m07170_at	MOR27-1	1	1
gnf1m06952_a_at	Q8VG44	0	1
gnf1m07166_a_at	MOR35-1	1	1
gnf1m07075_at	MOR136-9	1	1
gnf1m07105_a_at	MOR231-1	1	1
gnf1m07159_at	MOR33-2	1	1
gnf1m06811_a_at	MOR101-2	1	1
gnf1m07099_a_at	MOR231-2	1	1
gnf1m07043_a_at	MOR230-1	1	1
gnf1m06900_at	MOR202-6	1	0.95
gnf1m07211_at	MOR1-4	1	1
gnf1m07172_at	MOR13-2	1	1
gnf1m09065_a_at	MOR257-2	1	1
gnf1m09135_a_at	Q8VGR8	0	1
gnf1m07173_at	MOR31-4	1	0.8
gnf1m08951_a_at	MOR267-4	1	1
gnf1m07137_at	MOR264-3	1	1
gnf1m06979_s_at	MOR256-7	1	0.55
gnf1m06847_a_at	MOR111-3	1	1
gnf1m07113_a_at	MOR266-1	1	1
gnf1m03191_a_at	MOR31-1	1	1
gnf1m07162_a_at	MOR256-3	1	1
gnf1m06983_a_at	MOR165-3	1	1
gnf1m31232_a_at	MOR129-3	1	1
gnf1m06920_at	Q8VG02	0	1
gnf1m03925_at	MOR106-1	1	0.85
gnf1m06982_at	MOR165-4	1	1
gnf1m07116_at	MOR182-1	1	1
gnf1m09074_a_at	MOR212-1	1	1
gnf1m06902_s_at	MOR202-5	1	0.5
gnf1m07098_a_at	MOR238-1	1	1
gnf1m06934_at	MOR31-1	1	1
gnf1m06946_a_at	MOR207-1	1	1
gnf1m06884_at	MOR206-4	1	1
gnf1m06949_at	MOR174-5	1	1
gnf1m06931_at	MOR171-1	1	1
gnf1m03713_at	MOR262-4	1	1
gnf1m08942_a_at	MOR273-1	1	0.35
gnf1m06822_x_at	MOR261-1	1	1
gnf1m10358_a_at	MOR26-1	1	1
gnf1m06825_a_at	MOR267-1	1	1
gnf1m07073_at	MOR136-1	1	1
gnf1m07165_at	MOR147-1	1	1
gnf1m09132_a_at	MOR38-2	1	1
gnf1m04057_at	NM_021368	0	1
gnf1m07164_a_at	MOR256-1	1	1
gnf1m06909_s_at	MOR267-7	1	0.5
gnf1m07142_a_at	MOR283-2	1	1
gnf1m07145_a_at	MOR263-1	1	1
gnf1m07210_at	MOR13-1	1	1
gnf1m09088_a_at	MOR185-5	1	1
gnf1m09110_at	MOR111-5	1	1
gnf1m07010_at	MOR188-4	1	1
gnf1m06999_a_at	MOR249-2	0	1
gnf1m07053_at	MOR154-1	1	1
gnf1m06821_at	MOR159-3	1	1
gnf1m03259_a_at	MOR175-1	1	1
gnf1m07095_at	MOR231-4	1	1
gnf1m07067_at	MOR111-1	1	1
gnf1m07150_a_at	MOR40-2	1	1
gnf1m07007_s_at	MOR172-2	1	1
gnf1m06957_at	MOR165-8	1	1
gnf1m06996_at	MOR162-1	1	1
gnf1m06777_a_at	MOR106-1	1	1
gnf1m07197_a_at	MOR10-1	1	1
gnf1m06908_at	MOR258-3	1	1
gnf1m05563_a_at	MOR171-3	1	0.65
gnf1m06849_s_at	MOR108-1	1	0.75
gnf1m06854_at	MOR146-1	1	0.933333
gnf1m09095_a_at	MOR103-2	1	1
gnf1m17560_at	MOR136-6	1	1
gnf1m07042_s_at	MOR230-2	1	0.333333
gnf1m06758_at	MOR280-1	1	1
gnf1m08963_a_at	MOR217-1	1	1
gnf1m06785_at	Q8VEW6	0	1
gnf1m09105_a_at	MOR248-4	1	1
gnf1m09220_a_at	MOR248-5	1	1
gnf1m06863_a_at	Q8NH88	0	1
gnf1m13412_at	MOR170-3	1	1
gnf1m31250_at	MOR241-3	1	1
gnf1m07205_a_at	MOR8-2	1	1
gnf1m06764_a_at	MOR110-1	1	1
gnf1m09066_a_at	MOR114-4	1	1
gnf1m07117_at	MOR184-6	1	0.683333
gnf1m07148_a_at	MOR139-2	1	1
gnf1m07114_at	MOR182-4	1	1
gnf1m07032_a_at	MOR281-1	1	1
gnf1m06910_a_at	MOR267-6	1	1
gnf1m06919_at	MOR23-1	1	1
gnf1m06950_at	MOR237-2	1	1
gnf1m07045_at	MOR233-7	1	1
gnf1m09112_a_at	MOR157-1	1	1
